# Supplementary material for: Highly Sensitive Detection and Discrimination of Cell Suspension Based on a Metamaterials-Based Biosensor Chip
Source: Biosensors (Basel). 2026 Jan 8;16(1):50. doi: 10.3390/bios16010050 (PMC12839188; doi:10.3390/bios16010050)
Supplement: Supplementary file 1 [file biosensors-16-00050-s001.zip]

Archive with 1 entries (1 files):
- biosensors-4014685-supplementary.pdf
